# Supplementary material for: Terminal Complement Activation Is Induced by Factors Released from Endplate Tissue of Disc Degeneration Patients and Stimulates Expression of Catabolic Enzymes in Annulus Fibrosus Cells
Source: Cells. 2023 Mar 13;12(6):887. doi: 10.3390/cells12060887 (PMC10047197; doi:10.3390/cells12060887)
Supplement: Supplementary file 1 [file cells-12-00887-s001.zip]

Archive with 1 entries (1 files):
- cells-2264407-supplementary.pdf
